# Supplementary material for: Defining an olfactory receptor function in airway smooth muscle cells
Source: Sci Rep. 2016 Dec 1;6:38231. doi: 10.1038/srep38231 (PMC5131280; doi:10.1038/srep38231)
Supplement: Supplementary Table 1 [file srep38231-s3.xls]

## Sheet: Supplementary Table 1
Supplementary Table 1
		Cumulative Count				% Samples with Count > 1
Gene	Rank	SmoothMuscle (n=9)	Fibroblast (n=18)	Epithelial (n=16)	Endothelial (n=2)	SmoothMuscle (n=9)	Fibroblast (n=18)	Epithelial (n=16)	Endothelial (n=2)
OR51E2	1	77	105	1235	7	66.6667	50	37.5	50
OR1J2	2	70	65	5	3	77.7778	50	6.25	50
OR10Q1	3	43	13	0	0	44.4444	11.1111	0	0
OR2A1	4	29	161.1	27	4	66.6667	88.8889	43.75	50
OR2W3	5	24.8055	12.3715	1	0	44.4444	22.2222	0	0
OR1J4	6	23	13	3	0	55.5556	11.1111	6.25	0
OR2A7	7	20.1293	179.741	785.421	0.5	44.4444	94.4444	100	0
OR1Q1	8	20	28	0	0	44.4444	22.2222	0	0
OR5B12	9	19	12	1	0	33.3333	22.2222	0	0
OR52N4	10	14	6	10	0	44.4444	11.1111	12.5	0
OR2C1	11	12	20	1	0	55.5556	27.7778	0	0
OR51B5	12	11	4	0	0	33.3333	5.55556	0	0
OR1F1	13	10	13	34	7	22.2222	22.2222	43.75	50
OR7D2	14	10	19	81	0	22.2222	11.1111	68.75	0
OR2H2	15	8	9	31	5	11.1111	5.55556	31.25	50
OR51B4	16	7	1	0	0	22.2222	0	0	0
OR5K2	17	7	2	14	0	11.1111	0	12.5	0
OR5B2	18	6	8	1	0	22.2222	16.6667	0	0
OR1L8	19	6	8	11	4	22.2222	11.1111	18.75	100
OR10A6	20	5	17	35	0	22.2222	22.2222	43.75	0
OR10AD1	21	5	9	8	0	11.1111	16.6667	18.75	0
OR3A2	22	5	0	0	0	11.1111	0	0	0
OR2A4	23	4.0771	0	1.3872	0.5	22.2222	0	6.25	0
OR2L13	24	4	14	5	0	11.1111	11.1111	6.25	0
OR4F29	25	3.6	3.6	2.6	0	0	5.55556	0	0
OR2D2	26	3	0	0	0	11.1111	0	0	0
OR8D1	27	3	1	0	0	11.1111	0	0	0
OR5B21	28	3	0	0	0	11.1111	0	0	0
OR5B3	29	3	0	0	0	11.1111	0	0	0
OR51E1	30	3	5	191	1	0	0	12.5	0
OR13C4	31	3	1	0	0	11.1111	0	0	0
OR1B1	32	3	0	1	0	11.1111	0	0	0
OR56B4	33	3	2	3	1	0	5.55556	6.25	0
OR11H4	34	3	0	1	0	11.1111	0	0	0
OR1L3	35	3	1	0	0	11.1111	0	0	0
OR52B6	36	3	1	1	0	0	0	0	0
OR4F21	37	2.75	0.75	3	1	0	0	6.25	0
OR10A2	38	2	2	0	0	0	0	0	0
OR14I1	39	2	0	0	0	11.1111	0	0	0
OR13J1	40	2	1	4	2	0	0	12.5	50
OR4F15	41	2	1	0	0	11.1111	0	0	0
OR10A3	42	2	9	49	0	0	11.1111	62.5	0
OR2AG2	43	2	14	4	3	0	27.7778	6.25	50
OR1K1	44	2	3	0	0	11.1111	0	0	0
OR13C2	45	2	0	0	0	11.1111	0	0	0
OR6A2	46	2	3	1	0	11.1111	5.55556	0	0
OR2T4	47	2	1	0	0	11.1111	0	0	0
OR4F17	48	1.9974	0	2.9974	0	11.1111	0	0	0
OR4F16	49	1.75	1.75	1.3333	0	0	0	0	0
OR2A14	50	1	0	2	0	0	0	0	0
OR2A5	51	1	1	2	0	0	0	0	0
OR2T8	52	1	0.9936	0	0	0	0	0	0
OR6B2	53	1	0	0	0	0	0	0	0
OR2B6	54	1	1	0	0	0	0	0	0
OR3A1	55	1	2	2	0	0	5.55556	0	0
OR2AG1	56	1	0	0	0	0	0	0	0
OR52H1	57	1	1	0	0	0	0	0	0
OR1J1	58	1	3	2	5	0	0	0	50
OR6T1	59	1	0	9	0	0	0	12.5	0
OR2AE1	60	1	3	0	3	0	0	0	50
OR56B1	61	1	0	0	0	0	0	0	0
OR13A1	62	1	3	2	0	0	5.55556	0	0
OR4F4	63	0.0026	0	0.0013	0	0	0	0	0
GNAL	*	872.755	844.466	25739.8	51.5254	100	100	100	100
GPR109A	*	12.8388	26.8226	6162.89	0	33.3333	22.2222	100	0
GPR43	*	1	0	5	0	0	0	6.25	0
GPR41	*	0	1	0	1	0	0	0	0
